# Supplementary material for: Estimating Postmortem Interval of Buried Pig Carcasses by Integrating Microbial Succession Patterns with Machine Learning Algorithms
Source: Microorganisms. 2025 Dec 19;14(1):6. doi: 10.3390/microorganisms14010006 (PMC12844239; doi:10.3390/microorganisms14010006)
Supplement: Supplementary file 1 [file microorganisms-14-00006-s001.zip › Table S1.xlsx]

## Sheet: Table S1
Table S1. Soil parameters table
Group	pH	dry-basis moisture content(%)	organic matter content（g/kg）
Buried	5.76 ± 0.06	0.47 ± 0.11	19.70± 1.30
Surface	5.52 ± 0.18	0.44 ± 0.09	31.07 ± 1.16
