# Supplementary material for: Estimating Postmortem Interval of Buried Pig Carcasses by Integrating Microbial Succession Patterns with Machine Learning Algorithms
Source: Microorganisms. 2025 Dec 19;14(1):6. doi: 10.3390/microorganisms14010006 (PMC12844239; doi:10.3390/microorganisms14010006)
Supplement: Supplementary file 1 [file microorganisms-14-00006-s001.zip › Table S2.xlsx]

## Sheet: Table S2
Table S2. Results of PERMANOVA testing the effects of PMI, type and their interaction on beta diversity
	Df	SumOfSqs	R²	F	Pr(>F)
Buried
PMI	9	6.51	0.26	2.02	0.001
Type	1	1.18	0.05	3.3	0.001
PMI:Type	9	3.12	0.12	0.97	0.062
Residual	40	14.35	0.57
Total	59	25.17	1
Surface
PMI	9	6.26	0.27	2.66	0.001
Type	1	1.93	0.08	7.39	0.001
PMI:Type	9	4.09	0.18	1.74	0.001
Residual	40	10.46	0.46
Total	59	22.76	1
